# Supplementary material for: Two new species of the genus Indolipa Emeljanov (Hemiptera, Fulgoromorpha, Cixiidae) from Yunnan Province, China, with a key to species
Source: Zookeys. 2020 Aug 6;956:19–30. doi: 10.3897/zookeys.956.51326 (PMC7426295; doi:10.3897/zookeys.956.51326)
Supplement: XML Treatment for Indolipa [file zookeys.956.51326-treatment1.xml]

<!DOCTYPE tp:taxon-treatment
  PUBLIC "-//TaxonX//DTD Taxonomic Treatment Publishing DTD v0 20100105//EN" "tax-treatment-NSO.dtd">
<tp:taxon-treatment xmlns:tp="http://www.plazi.org/taxpub"><tp:treatment-meta><kwd-group><label>Taxon classification</label><kwd><named-content xmlns:xlink="http://www.w3.org/1999/xlink" content-type="kingdom">Animalia</named-content></kwd><kwd><named-content xmlns:xlink="http://www.w3.org/1999/xlink" content-type="order">Hemiptera</named-content></kwd><kwd><named-content xmlns:xlink="http://www.w3.org/1999/xlink" content-type="family">Cixiidae</named-content></kwd></kwd-group><mixed-citation publication-type="journal"><person-group><name><surname>Zhi</surname><given-names>Yan</given-names></name><name><surname>Zhang</surname><given-names>Pei</given-names></name><name><surname>Yang</surname><given-names>Lin</given-names></name><name><surname>Chen</surname><given-names>Xiang-Sheng</given-names></name></person-group><article-title>Two new species of the genus <italic><tp:taxon-name><tp:taxon-name-part taxon-name-part-type="genus" reg="Indolipa">Indolipa</tp:taxon-name-part></tp:taxon-name></italic> Emeljanov (<tp:taxon-name><tp:taxon-name-part taxon-name-part-type="order">Hemiptera</tp:taxon-name-part></tp:taxon-name>, <tp:taxon-name><tp:taxon-name-part taxon-name-part-type="infraorder">Fulgoromorpha</tp:taxon-name-part></tp:taxon-name>, <tp:taxon-name><tp:taxon-name-part taxon-name-part-type="family">Cixiidae</tp:taxon-name-part></tp:taxon-name>) from Yunnan Province, China, with a key to species</article-title><source>Zookeys</source><day>06</day><month>8</month><year>2020</year><volume>956</volume><fpage>19</fpage><lpage>30</lpage><pub-id pub-id-type="doi">10.3897/zookeys.956.51326</pub-id></mixed-citation></tp:treatment-meta><tp:nomenclature><tp:taxon-name><object-id xmlns:xlink="http://www.w3.org/1999/xlink" content-type="arpha" xlink:type="simple">20CE285A-5E3F-5689-8FB6-492C9E7851AF</object-id>
            <tp:taxon-name-part taxon-name-part-type="genus" reg="Indolipa">Indolipa</tp:taxon-name-part>
          </tp:taxon-name><tp:taxon-authority>Emeljanov, 2001</tp:taxon-authority><tp:nomenclature-citation-list><tp:nomenclature-citation><tp:taxon-name>
                <tp:taxon-name-part taxon-name-part-type="genus" reg="Indolipa">Indolipa</tp:taxon-name-part>
              </tp:taxon-name><comment>Emeljanov, 2001: 72; <xref ref-type="bibr" rid="B6">Guo and Feng 2010</xref>: 34; <xref ref-type="bibr" rid="B7">Luo et al. 2019</xref>: 185.</comment></tp:nomenclature-citation></tp:nomenclature-citation-list></tp:nomenclature><tp:treatment-sec sec-type="type species" id="SECID0EZHAC"><title>Type species.</title><p><italic><tp:taxon-name><tp:taxon-name-part taxon-name-part-type="genus" reg="Oliarus">Oliarus</tp:taxon-name-part> <tp:taxon-name-part taxon-name-part-type="species" reg="indiensis">indiensis</tp:taxon-name-part></tp:taxon-name></italic> Van Stalle, 1991, by original designation.</p></tp:treatment-sec><tp:treatment-sec sec-type="diagnosis" id="SECID0EKIAC"><title>Diagnosis.</title><p>See <xref ref-type="bibr" rid="B7">Luo et al. (2019</xref>: 185).</p></tp:treatment-sec><tp:treatment-sec sec-type="distribution" id="SECID0EUIAC"><title>Distribution.</title><p>China (Gansu, Guangxi, Hubei, Hunan, Shaanxi, Tibet, Taiwan, Yunnan), India, Indonesia (Borneo), Malaysia, Myanmar, Singapore, Sri Lanka.</p></tp:treatment-sec><ref-list><ref id="B6"><mixed-citation xmlns:xlink="http://www.w3.org/1999/xlink" xlink:type="simple"><person-group><name name-style="western"><surname>Guo</surname><given-names>HW</given-names></name><name name-style="western"><surname>Feng</surname><given-names>JN</given-names></name></person-group> (<year>2010</year>) <article-title>A new species of the genus <italic><tp:taxon-name><tp:taxon-name-part taxon-name-part-type="genus">Indolipa</tp:taxon-name-part></tp:taxon-name></italic> Emeljanov, 2001 from China (<tp:taxon-name><tp:taxon-name-part taxon-name-part-type="order">Hemiptera</tp:taxon-name-part></tp:taxon-name>: <tp:taxon-name><tp:taxon-name-part taxon-name-part-type="infraorder">Fulgoromorpha</tp:taxon-name-part></tp:taxon-name>: <tp:taxon-name><tp:taxon-name-part taxon-name-part-type="family">Cixiidae</tp:taxon-name-part></tp:taxon-name>: <tp:taxon-name><tp:taxon-name-part taxon-name-part-type="tribe">Pentastirini</tp:taxon-name-part></tp:taxon-name>), with a checklist of world species.</article-title><source>Zootaxa</source><volume>2668</volume>: <fpage>33</fpage>–<lpage>43</lpage>. <ext-link xlink:type="simple" ext-link-type="doi" xlink:href="10.11646/zootaxa.2668.1.3">https://doi.org/10.11646/zootaxa.2668.1.3</ext-link></mixed-citation></ref><ref id="B7"><mixed-citation xmlns:xlink="http://www.w3.org/1999/xlink" xlink:type="simple"><person-group><name name-style="western"><surname>Luo</surname><given-names>Y</given-names></name><name name-style="western"><surname>Liu</surname><given-names>JJ</given-names></name><name name-style="western"><surname>Feng</surname><given-names>JN</given-names></name></person-group> (<year>2019</year>) <article-title>Two new species in the genus <italic><tp:taxon-name><tp:taxon-name-part taxon-name-part-type="genus">Indolipa</tp:taxon-name-part></tp:taxon-name></italic> Emeljanov, 2001 (<tp:taxon-name><tp:taxon-name-part taxon-name-part-type="order">Hemiptera</tp:taxon-name-part></tp:taxon-name>: <tp:taxon-name><tp:taxon-name-part taxon-name-part-type="infraorder">Fulgoromorpha</tp:taxon-name-part></tp:taxon-name>: <tp:taxon-name><tp:taxon-name-part taxon-name-part-type="family">Cixiidae</tp:taxon-name-part></tp:taxon-name>: <tp:taxon-name><tp:taxon-name-part taxon-name-part-type="tribe">Pentastirini</tp:taxon-name-part></tp:taxon-name>) from China.</article-title><source>Zootaxa</source><volume>4560</volume>(<issue>1</issue>): <fpage>184</fpage>–<lpage>194</lpage>. <ext-link xlink:type="simple" ext-link-type="doi" xlink:href="10.11646/zootaxa.4560.1.11">https://doi.org/10.11646/zootaxa.4560.1.11</ext-link></mixed-citation></ref></ref-list></tp:taxon-treatment>
