# Supplementary material for: Two new species of the genus Indolipa Emeljanov (Hemiptera, Fulgoromorpha, Cixiidae) from Yunnan Province, China, with a key to species
Source: Zookeys. 2020 Aug 6;956:19–30. doi: 10.3897/zookeys.956.51326 (PMC7426295; doi:10.3897/zookeys.956.51326)
Supplement: XML Treatment for Indolipa fugongensis [file zookeys.956.51326-treatment2.xml]

<!DOCTYPE tp:taxon-treatment
  PUBLIC "-//TaxonX//DTD Taxonomic Treatment Publishing DTD v0 20100105//EN" "tax-treatment-NSO.dtd">
<tp:taxon-treatment xmlns:tp="http://www.plazi.org/taxpub"><tp:treatment-meta><kwd-group><label>Taxon classification</label><kwd><named-content xmlns:xlink="http://www.w3.org/1999/xlink" content-type="kingdom">Animalia</named-content></kwd><kwd><named-content xmlns:xlink="http://www.w3.org/1999/xlink" content-type="order">Hemiptera</named-content></kwd><kwd><named-content xmlns:xlink="http://www.w3.org/1999/xlink" content-type="family">Cixiidae</named-content></kwd></kwd-group><mixed-citation publication-type="journal"><person-group><name><surname>Zhi</surname><given-names>Yan</given-names></name><name><surname>Zhang</surname><given-names>Pei</given-names></name><name><surname>Yang</surname><given-names>Lin</given-names></name><name><surname>Chen</surname><given-names>Xiang-Sheng</given-names></name></person-group><article-title>Two new species of the genus <italic><tp:taxon-name><tp:taxon-name-part taxon-name-part-type="genus" reg="Indolipa">Indolipa</tp:taxon-name-part></tp:taxon-name></italic> Emeljanov (<tp:taxon-name><tp:taxon-name-part taxon-name-part-type="order">Hemiptera</tp:taxon-name-part></tp:taxon-name>, <tp:taxon-name><tp:taxon-name-part taxon-name-part-type="infraorder">Fulgoromorpha</tp:taxon-name-part></tp:taxon-name>, <tp:taxon-name><tp:taxon-name-part taxon-name-part-type="family">Cixiidae</tp:taxon-name-part></tp:taxon-name>) from Yunnan Province, China, with a key to species</article-title><source>Zookeys</source><day>06</day><month>8</month><year>2020</year><volume>956</volume><fpage>19</fpage><lpage>30</lpage><pub-id pub-id-type="doi">10.3897/zookeys.956.51326</pub-id></mixed-citation></tp:treatment-meta><tp:nomenclature><tp:taxon-name><object-id xmlns:xlink="http://www.w3.org/1999/xlink" content-type="arpha" xlink:type="simple">F5D3F9A5-CB5C-53A9-90B8-7B4A6174C4C8</object-id>
            <tp:taxon-name-part taxon-name-part-type="genus" reg="Indolipa">Indolipa</tp:taxon-name-part>
            <tp:taxon-name-part taxon-name-part-type="species" reg="fugongensis">fugongensis</tp:taxon-name-part>
            <object-id xmlns:xlink="http://www.w3.org/1999/xlink" content-type="zoobank" xlink:type="simple">http://zoobank.org/E1D648F6-C5E8-4A0B-B780-674920F8924E</object-id>
          </tp:taxon-name><tp:taxon-authority>Zhi &amp; Chen</tp:taxon-authority><tp:taxon-status xmlns:xlink="http://www.w3.org/1999/xlink" xlink:type="simple">sp. nov.</tp:taxon-status><xref ref-type="fig" rid="F1">Figures 1A–N</xref><xref ref-type="fig" rid="F2">, 2A–H</xref></tp:nomenclature><tp:treatment-sec sec-type="type material" id="SECID0E4WAE"><title>Type material.</title><p><bold><italic>Holotype</italic></bold>: ♂, China: Yunnan Province, Fugong County (<named-content xmlns:xlink="http://www.w3.org/1999/xlink" content-type="dwc:verbatimCoordinates" xlink:type="simple"><named-content content-type="geo-json" specific-use="{&#34;type&#34;:&#34;Point&#34;,&#34;coordinates&#34;:[98.866667,26.900000]}" id="NCID0ELXAE" xlink:type="simple">26°54'N, 98°52'E</named-content></named-content>), 17–18 May 2010, Pei Zhang, Yan-Li Zheng and Yi Yan. <bold><italic>Paratypes</italic></bold>: 7♂♂6♀♀, same data as holotype.</p></tp:treatment-sec><tp:treatment-sec sec-type="description" id="SECID0ETXAE"><title>Description.</title><p>Body length: male 4.9–6.2 mm (<italic>N</italic> = 8), female 6.0–6.8 mm (<italic>N</italic> = 6).</p><p><bold><italic>Coloration</italic>.</bold> General color dark brown (Fig. <xref ref-type="fig" rid="F1">1A–D</xref>). Eyes dark brown, ocelli yellow. Vertex dark brown. Face generally brown, margins yellow. Rostrum pale brown. Pronotum and mesonotum dark brown, carinae paler. Forewing semi-translucent, brown (sometimes blackish brown), stigma dark brown, apex of forewing with several small blackish brown spots, veins generally brown with discontinuous blackish brown markings. Hind tibiae pale brown and abdominal sternites blackish brown.</p><p><bold><italic>Head and thorax</italic>.</bold> Vertex (Fig. <xref ref-type="fig" rid="F1">1A, C</xref>) broad, 1.3 times wider than long; anterior margin arched convex; subapical transverse carina arc-shaped, connected with anterior border of vertex by two longitudinal small carinae; median carina only discernible at basal half; posterior margin nearly excavated at right angle. Frons (Fig. <xref ref-type="fig" rid="F1">1D</xref>) 1.6 times as wide as long, with median carina distinct and fork of median carina near apex. Pronotum (Fig. <xref ref-type="fig" rid="F1">1C</xref>) 1.1 times longer than vertex, posterior margin concaved in right angle. Mesonotum 1.1 times longer than pronotum and vertex combined. Forewing (Fig. <xref ref-type="fig" rid="F1">1E</xref>) 3.0 times longer than wide, with 10 apical and 5 subapical cells; fork Sc+RP basad of fork CuA1+CuA2; first crossvein r-m basad of fork MP; RP 3 branches, MP with 4 terminals: MP 1, MP2, MP3, and MP4, fork MP1+MP2 basad of fork MP3+MP4. Hind tibia with 5 lateral spines; chaetotaxy of hind tarsi: 7/7, second segment of hind tarsus without platellae.</p><fig id="F1" position="float" orientation="portrait"><object-id xmlns:xlink="http://www.w3.org/1999/xlink" content-type="doi" xlink:type="simple">10.3897/zookeys.956.51326.figure1</object-id><object-id xmlns:xlink="http://www.w3.org/1999/xlink" content-type="arpha" xlink:type="simple">AB0383B3-7D29-51C7-89ED-BF6FFADB0C12</object-id><label>Figure 1.</label><caption><p><italic><tp:taxon-name><tp:taxon-name-part taxon-name-part-type="genus" reg="Indolipa">Indolipa</tp:taxon-name-part> <tp:taxon-name-part taxon-name-part-type="species" reg="fugongensis">fugongensis</tp:taxon-name-part></tp:taxon-name></italic> sp. nov., male <bold>A</bold> habitus, dorsal view <bold>B</bold> habitus, lateral view <bold>C</bold> head and thorax, dorsal view <bold>D</bold> face, ventral view <bold>E</bold> forewing <bold>F</bold> genitalia, lateral view <bold>G</bold> pygofer and gonostyli, ventral view <bold>H</bold> anal segment, dorsal view <bold>I</bold> anal segment, caudal view <bold>J</bold> gonostyli, inner lateral view <bold>K</bold> aedeagus, right side <bold>L</bold> aedeagus, left side <bold>M</bold> aedeagus, dorsal view <bold>N</bold> aedeagus, ventral view. Scale bars: 0.5 mm (<bold>C–D</bold>, <bold>F–N</bold>); 1.0 mm (<bold>E</bold>).</p></caption><graphic xmlns:xlink="http://www.w3.org/1999/xlink" xlink:href="zookeys-956-019-g001.jpg" position="float" orientation="portrait" xlink:type="simple" id="oo_439881.jpg"><uri content-type="original_file" xlink:type="simple">https://binary.pensoft.net/fig/439881</uri></graphic></fig><p><bold><italic>Male genitalia</italic>.</bold> Pygofer (Fig. <xref ref-type="fig" rid="F1">1F, G</xref>) symmetrical, dorsal margin concave and U-shaped ventrally, widened towards apex and slightly convex in the middle; in lateral view, lateral lobes triangularly extended caudally. Medioventral process absent, replaced by two small projections. Anal segment (Fig. <xref ref-type="fig" rid="F1">1F, H, I</xref>) asymmetrical, in lateral view, dorsal margin almost straight, ventral margin convex in the middle, right lobe larger than left one and apical lobe extended ventrally; 2.2 times longer than wide in dorsal view; anal style finger-like, beyond anal segment. Gonostyli (Fig. <xref ref-type="fig" rid="F1">1F, G, J</xref>) symmetrical in ventral view; in inner lateral view, trapezoidal, apical margin transverse, base with a deep round excavation and a tusk-like tooth. Aedeagus (Fig. <xref ref-type="fig" rid="F1">1K–N</xref>) with total of four processes. Base of periandrium with a curved laminal process positioning slightly to right side of its ventral margin, apex acute, directed ventrocaudally. Endosoma broad, convoluted with two sinuations, a right lateral one (Fig. <xref ref-type="fig" rid="F1">1K</xref>) and a left lateral one (Fig. <xref ref-type="fig" rid="F1">1L</xref>). In the right lateral view, a large laminal structure with a ribbon-like process apically, directed left-ventrocephalically. In left lateral view, the base of endosoma with a spinose process, apex directed left-dorsocephalically; a spinose process arising from apical 1/3 of endosoma on the dorsal margin, apex directed right-caudally.</p><p><bold><italic>Female genitalia</italic>.</bold> Pregenital sternite (Fig. <xref ref-type="fig" rid="F2">2A</xref>) with caudal margin slightly recessed, twice wider than long. Tergite IX (Fig. <xref ref-type="fig" rid="F2">2A, C</xref>) moderately sclerotized, with a large nearly oval wax plate. Anal segment (Fig. <xref ref-type="fig" rid="F2">2B</xref>) nearly rectangular, 2.2 times longer than wide in dorsal view, anal style finger-like. Gonapophysis VIII (Fig. <xref ref-type="fig" rid="F2">2D</xref>) reduced, apex acute. Gonapophysis IX (Fig. <xref ref-type="fig" rid="F2">2E</xref>) extremely short, triangular. Gonoplac (Fig. <xref ref-type="fig" rid="F2">2F</xref>) strap-shaped. Posterior vagina as shown in Fig. <xref ref-type="fig" rid="F2">2G, H</xref>. In ventral view, left side with a nearly triangular sclerite, which with a triangular process at the base; right side with a large sclerite bent towards the dorsal surface and a small semicircular sclerite near terminal. In dorsal view, basal area with a process and an oblong sclerite, which with a triangular pouch-like structure basally.</p><fig id="F2" position="float" orientation="portrait"><object-id xmlns:xlink="http://www.w3.org/1999/xlink" content-type="doi" xlink:type="simple">10.3897/zookeys.956.51326.figure2</object-id><object-id xmlns:xlink="http://www.w3.org/1999/xlink" content-type="arpha" xlink:type="simple">5827C38E-0D9C-5ADF-A457-4BAF3995D6C3</object-id><label>Figure 2.</label><caption><p><italic><tp:taxon-name><tp:taxon-name-part taxon-name-part-type="genus" reg="Indolipa">Indolipa</tp:taxon-name-part> <tp:taxon-name-part taxon-name-part-type="species" reg="fugongensis">fugongensis</tp:taxon-name-part></tp:taxon-name></italic> sp. nov., female. <bold>A</bold> genitalia, ventral view <bold>B</bold> anal segment, dorsal view <bold>C</bold> tergite IX, caudal view <bold>D</bold> gonapophysis VIII and gonocoxa VIII, ventral view <bold>E</bold> gonapophysis IX, ventral view <bold>F</bold> gonoplac, ventral view <bold>G</bold> posterior vagina and internal genitalia, ventral view <bold>H</bold> posterior vagina, dorsal view. Scale bars: 0.5 mm (<bold>A–D, F–H</bold>); 0.2 mm (<bold>E</bold>).</p></caption><graphic xmlns:xlink="http://www.w3.org/1999/xlink" xlink:href="zookeys-956-019-g002.jpg" position="float" orientation="portrait" xlink:type="simple" id="oo_439882.jpg"><uri content-type="original_file" xlink:type="simple">https://binary.pensoft.net/fig/439882</uri></graphic></fig></tp:treatment-sec><tp:treatment-sec sec-type="distribution" id="SECID0EH5AE"><title>Distribution.</title><p>China (Yunnan) (Fig. <xref ref-type="fig" rid="F5">5</xref>).</p></tp:treatment-sec><tp:treatment-sec sec-type="etymology" id="SECID0ER5AE"><title>Etymology.</title><p>The species name is derived from Fugong County, Yunan Province, where the type locality is located.</p></tp:treatment-sec><tp:treatment-sec sec-type="remarks" id="SECID0EW5AE"><title>Remarks.</title><p>Male genitalia of <italic><tp:taxon-name><tp:taxon-name-part taxon-name-part-type="genus" reg="Indolipa">I.</tp:taxon-name-part> <tp:taxon-name-part taxon-name-part-type="species" reg="fugongensis">fugongensis</tp:taxon-name-part></tp:taxon-name></italic> sp. nov. is similar to <italic><tp:taxon-name><tp:taxon-name-part taxon-name-part-type="genus" reg="Indolipa">I.</tp:taxon-name-part> <tp:taxon-name-part taxon-name-part-type="species" reg="kurseongensis">kurseongensis</tp:taxon-name-part></tp:taxon-name></italic> (Distant, 1911), but differs in: (1) the laminal process on the ventral margin of periandrium acute apically (in <italic><tp:taxon-name><tp:taxon-name-part taxon-name-part-type="genus" reg="Indolipa">I.</tp:taxon-name-part> <tp:taxon-name-part taxon-name-part-type="species" reg="kurseongensis">kurseongensis</tp:taxon-name-part></tp:taxon-name></italic>, the laminal process in the same position expanded apically); (2) in the right lateral view, base of endosoma without process (the latter with three processes); (3) left side of endosoma with two spinose processes (in <italic><tp:taxon-name><tp:taxon-name-part taxon-name-part-type="genus" reg="Indolipa">I.</tp:taxon-name-part> <tp:taxon-name-part taxon-name-part-type="species" reg="kurseongensis">kurseongensis</tp:taxon-name-part></tp:taxon-name></italic>, left side of endosoma with a S-shaped process and a Y-shaped process).</p></tp:treatment-sec><tp:treatment-sec><!--Section generated to contain objects referenced in tp:taxon-treatment.--><fig id="F5" position="float" orientation="portrait"><object-id xmlns:xlink="http://www.w3.org/1999/xlink" content-type="doi" xlink:type="simple">10.3897/zookeys.956.51326.figure5</object-id><object-id xmlns:xlink="http://www.w3.org/1999/xlink" content-type="arpha" xlink:type="simple">38FEAD10-2A56-599A-98EF-4F3E61B29ABF</object-id><label>Figure 5.</label><caption><p>Distribution records of Chinese species of the genus <italic><tp:taxon-name><tp:taxon-name-part taxon-name-part-type="genus" reg="Indolipa">Indolipa</tp:taxon-name-part></tp:taxon-name></italic>.</p></caption><graphic xmlns:xlink="http://www.w3.org/1999/xlink" xlink:href="zookeys-956-019-g005.jpg" position="float" orientation="portrait" xlink:type="simple" id="oo_439885.jpg"><uri content-type="original_file" xlink:type="simple">https://binary.pensoft.net/fig/439885</uri></graphic></fig></tp:treatment-sec></tp:taxon-treatment>
