# Supplementary material for: Two new species of the genus Indolipa Emeljanov (Hemiptera, Fulgoromorpha, Cixiidae) from Yunnan Province, China, with a key to species
Source: Zookeys. 2020 Aug 6;956:19–30. doi: 10.3897/zookeys.956.51326 (PMC7426295; doi:10.3897/zookeys.956.51326)
Supplement: XML Treatment for Indolipa longlingensis [file zookeys.956.51326-treatment3.xml]

<!DOCTYPE tp:taxon-treatment
  PUBLIC "-//TaxonX//DTD Taxonomic Treatment Publishing DTD v0 20100105//EN" "tax-treatment-NSO.dtd">
<tp:taxon-treatment xmlns:tp="http://www.plazi.org/taxpub"><tp:treatment-meta><kwd-group><label>Taxon classification</label><kwd><named-content xmlns:xlink="http://www.w3.org/1999/xlink" content-type="kingdom">Animalia</named-content></kwd><kwd><named-content xmlns:xlink="http://www.w3.org/1999/xlink" content-type="order">Hemiptera</named-content></kwd><kwd><named-content xmlns:xlink="http://www.w3.org/1999/xlink" content-type="family">Cixiidae</named-content></kwd></kwd-group><mixed-citation publication-type="journal"><person-group><name><surname>Zhi</surname><given-names>Yan</given-names></name><name><surname>Zhang</surname><given-names>Pei</given-names></name><name><surname>Yang</surname><given-names>Lin</given-names></name><name><surname>Chen</surname><given-names>Xiang-Sheng</given-names></name></person-group><article-title>Two new species of the genus <italic><tp:taxon-name><tp:taxon-name-part taxon-name-part-type="genus" reg="Indolipa">Indolipa</tp:taxon-name-part></tp:taxon-name></italic> Emeljanov (<tp:taxon-name><tp:taxon-name-part taxon-name-part-type="order">Hemiptera</tp:taxon-name-part></tp:taxon-name>, <tp:taxon-name><tp:taxon-name-part taxon-name-part-type="infraorder">Fulgoromorpha</tp:taxon-name-part></tp:taxon-name>, <tp:taxon-name><tp:taxon-name-part taxon-name-part-type="family">Cixiidae</tp:taxon-name-part></tp:taxon-name>) from Yunnan Province, China, with a key to species</article-title><source>Zookeys</source><day>06</day><month>8</month><year>2020</year><volume>956</volume><fpage>19</fpage><lpage>30</lpage><pub-id pub-id-type="doi">10.3897/zookeys.956.51326</pub-id></mixed-citation></tp:treatment-meta><tp:nomenclature><tp:taxon-name><object-id xmlns:xlink="http://www.w3.org/1999/xlink" content-type="arpha" xlink:type="simple">8B90683A-5D6F-5867-995B-144CA3B38B49</object-id>
            <tp:taxon-name-part taxon-name-part-type="genus" reg="Indolipa">Indolipa</tp:taxon-name-part>
            <tp:taxon-name-part taxon-name-part-type="species" reg="longlingensis">longlingensis</tp:taxon-name-part>
            <object-id xmlns:xlink="http://www.w3.org/1999/xlink" content-type="zoobank" xlink:type="simple">http://zoobank.org/17EE8128-B900-4BB3-8511-B6CACC988A76</object-id>
          </tp:taxon-name><tp:taxon-authority>Zhi &amp; Chen</tp:taxon-authority><tp:taxon-status xmlns:xlink="http://www.w3.org/1999/xlink" xlink:type="simple">sp. nov.</tp:taxon-status><xref ref-type="fig" rid="F3">Figures 3A–N</xref><xref ref-type="fig" rid="F4">, 4A–H</xref></tp:nomenclature><tp:treatment-sec sec-type="type material" id="SECID0E1BAG"><title>Type material.</title><p><bold><italic>Holotype</italic></bold>: ♂, China: Yunnan Province, Longling County (<named-content xmlns:xlink="http://www.w3.org/1999/xlink" content-type="dwc:verbatimCoordinates" xlink:type="simple"><named-content content-type="geo-json" specific-use="{&#34;type&#34;:&#34;Point&#34;,&#34;coordinates&#34;:[98.683333,24.583333]}" id="NCID0EICAG" xlink:type="simple">24°35'N, 98°41'E</named-content></named-content>), 9–11 June 2011, Jian-Kun Long. <bold><italic>Paratypes</italic></bold>: 22♂♂25♀♀, same data as holotype, Yu-Jian Li, Zai-Hua Yang and Jian-Kun Long.</p></tp:treatment-sec><tp:treatment-sec sec-type="description" id="SECID0EQCAG"><title>Description.</title><p>Body length: male 5.3–5.8 mm (<italic>N</italic> = 23), female 6.2–6.7 mm (<italic>N</italic> = 25).</p><p><bold><italic>Coloration</italic>.</bold> General color black (Fig. <xref ref-type="fig" rid="F3">3A–D</xref>). Eyes brown, ocelli yellowish brown. Vertex black. Face generally blackish brown, carinae and margins brown. Rostrum brown. Pronotum dark to blackish brown, carinae paler; mesonotum black. Forewing semi-translucent, pale brown, stigma brown. Hind tibiae and abdominal sternites blackish brown.</p><fig id="F3" position="float" orientation="portrait"><object-id xmlns:xlink="http://www.w3.org/1999/xlink" content-type="doi" xlink:type="simple">10.3897/zookeys.956.51326.figure3</object-id><object-id xmlns:xlink="http://www.w3.org/1999/xlink" content-type="arpha" xlink:type="simple">3AF09FF5-CC47-5A9C-A154-3200BC1EEBAD</object-id><label>Figure 3.</label><caption><p><italic><tp:taxon-name><tp:taxon-name-part taxon-name-part-type="genus" reg="Indolipa">Indolipa</tp:taxon-name-part> <tp:taxon-name-part taxon-name-part-type="species" reg="longlingensis">longlingensis</tp:taxon-name-part></tp:taxon-name></italic> sp. nov., male <bold>A</bold> habitus, dorsal view <bold>B</bold> habitus, lateral view <bold>C</bold> head and thorax, dorsal view <bold>D</bold> face, ventral view <bold>E</bold> forewing <bold>F</bold> genitalia, lateral view <bold>G</bold> pygofer and gonostyli, ventral view <bold>H</bold> anal segment, dorsal view <bold>I</bold> anal segment, caudal view <bold>J</bold> gonostyli, inner lateral view <bold>K</bold> aedeagus, right side <bold>L</bold> aedeagus, left side <bold>M</bold> aedeagus, dorsal view <bold>N</bold> aedeagus, ventral view. Scale bars: 0.5 mm (<bold>C–D, F–N</bold>); 1.0 mm (<bold>E</bold>).</p></caption><graphic xmlns:xlink="http://www.w3.org/1999/xlink" xlink:href="zookeys-956-019-g003.jpg" position="float" orientation="portrait" xlink:type="simple" id="oo_439883.jpg"><uri content-type="original_file" xlink:type="simple">https://binary.pensoft.net/fig/439883</uri></graphic></fig><p><bold><italic>Head and thorax</italic>.</bold> Vertex (Fig. <xref ref-type="fig" rid="F3">3A, C</xref>) broad, 1.3 times wider than long; anterior margin arched convex; subapical transverse carina arc-shaped, connected with anterior border of vertex by two longitudinal small carinae; median carina absent; posterior margin nearly excavated at right angle. Frons (Fig. <xref ref-type="fig" rid="F3">3D</xref>) 1.3 times as wide as long, with median carina distinct and fork of median carina near apex. Pronotum (Fig. <xref ref-type="fig" rid="F3">3C</xref>) 1.3 times longer than vertex, posterior margin concaved in obtuse angle. Mesonotum 1.5 times longer than pronotum and vertex combined. Forewing (Fig. <xref ref-type="fig" rid="F3">3E</xref>) 3.0 times longer than wide, with 10 apical and 5 subapical cells; fork Sc+RP slightly distad of fork CuA1+CuA2; first crossvein r-m basad of fork MP; RP 3 branches, MP with 4 terminals: MP 1, MP2, MP3, and MP4, fork MP1+MP2 distad of fork MP3+MP4. Hind tibia with 3 lateral spines; chaetotaxy of hind tarsi: 6/5, second segment of hind tarsus without platellae.</p><p><bold><italic>Male genitalia</italic>.</bold> Pygofer (Fig. <xref ref-type="fig" rid="F3">3F, G</xref>) symmetrical, dorsal margin concave and U-shaped ventrally, widened towards apex; in lateral view, lateral lobes trapezoidally extended caudally. Medioventral process absent, replaced by two small projections. Anal segment (Fig. <xref ref-type="fig" rid="F3">3F, H, I</xref>) asymmetrical, in lateral view, dorsal margin almost straight, ventral margin convex, right lobe larger than left one and apical lobe extended ventrally; 1.5 times longer than wide in dorsal view; anal style finger-like, beyond anal segment. Gonostyli (Fig. <xref ref-type="fig" rid="F3">3F, G, J</xref>) symmetrical in ventral view; in inner lateral view, thumb-shaped, apical margin round, basal 1/3 with a deep round excavation and a tusk-like tooth. Aedeagus (Fig. <xref ref-type="fig" rid="F3">3K–N</xref>) with total of seven processes. Base of periandrium with a scoop-like laminal process positioning slightly to right side of its ventral margin, directed cephalad. Endosoma convoluted with two sinuations, a right lateral one (Fig. <xref ref-type="fig" rid="F3">3K</xref>) and a left lateral one (Fig. <xref ref-type="fig" rid="F3">3L</xref>). In the right lateral view, endosoma with a long ribbon-like process, apex slightly expanded and round, curving left-dorsocaudally; basal portion of the ribbon-like process with two short laminal processes, apex acute, directed ventrocaudally. In left lateral view, the base of endosoma with a strongly curved process, apex acute, directed dorsocaudally; a long rod-like process arising from basal 1/3 of endosoma on the dorsal margin, curving downwards, apex round, directed dorsally, base of the long process with an extremely short spinose process, apex directed dorsocaudally.</p><p><bold><italic>Female genitalia</italic>.</bold> Pregenital sternite (Fig. <xref ref-type="fig" rid="F4">4A</xref>) with caudal margin slightly convex in the middle, 2.3 times wider than long. Tergite IX (Fig. <xref ref-type="fig" rid="F4">4A, C</xref>) moderately sclerotized, with a large nearly oval wax plate. Anal segment (Fig. <xref ref-type="fig" rid="F4">4B</xref>) oval, 1.8 times longer than wide in dorsal view, anal style finger-like. Gonapophysis VIII (Fig. <xref ref-type="fig" rid="F4">4D</xref>) reduced, apex acute. Gonapophysis IX (Fig. <xref ref-type="fig" rid="F4">4E</xref>) comparatively short and thin. Gonoplac (Fig. <xref ref-type="fig" rid="F4">4F</xref>) strap-shaped. Posterior vagina as shown in Fig. <xref ref-type="fig" rid="F4">4G, H</xref>. In ventral view, left side with a nearly rectangular sclerite, which with a pouch-like structure at the base and terminal; in dorsal view, basal area with an irregular large sclerite, which with a process basally.</p><fig id="F4" position="float" orientation="portrait"><object-id xmlns:xlink="http://www.w3.org/1999/xlink" content-type="doi" xlink:type="simple">10.3897/zookeys.956.51326.figure4</object-id><object-id xmlns:xlink="http://www.w3.org/1999/xlink" content-type="arpha" xlink:type="simple">EA36717A-26EF-5C31-A3E1-63F547886F64</object-id><label>Figure 4.</label><caption><p><italic><tp:taxon-name><tp:taxon-name-part taxon-name-part-type="genus" reg="Indolipa">Indolipa</tp:taxon-name-part> <tp:taxon-name-part taxon-name-part-type="species" reg="longlingensis">longlingensis</tp:taxon-name-part></tp:taxon-name></italic> sp. nov., female. <bold>A</bold> Genitalia, ventral view <bold>B</bold> anal segment, dorsal view <bold>C</bold> tergite IX, caudal view <bold>D</bold> gonapophysis VIII and gonocoxa VIII, ventral view <bold>E</bold> gonapophysis IX, ventral view <bold>F</bold> gonoplac, ventral view <bold>G</bold> posterior vagina and internal genitalia, ventral view <bold>H</bold> posterior vagina, dorsal view. Scale bars: 0.5 mm.</p></caption><graphic xmlns:xlink="http://www.w3.org/1999/xlink" xlink:href="zookeys-956-019-g004.jpg" position="float" orientation="portrait" xlink:type="simple" id="oo_439884.jpg"><uri content-type="original_file" xlink:type="simple">https://binary.pensoft.net/fig/439884</uri></graphic></fig></tp:treatment-sec><tp:treatment-sec sec-type="distribution" id="SECID0E5IAG"><title>Distribution.</title><p>China (Yunnan) (Fig. <xref ref-type="fig" rid="F5">5</xref>).</p><fig id="F5" position="float" orientation="portrait"><object-id xmlns:xlink="http://www.w3.org/1999/xlink" content-type="doi" xlink:type="simple">10.3897/zookeys.956.51326.figure5</object-id><object-id xmlns:xlink="http://www.w3.org/1999/xlink" content-type="arpha" xlink:type="simple">38FEAD10-2A56-599A-98EF-4F3E61B29ABF</object-id><label>Figure 5.</label><caption><p>Distribution records of Chinese species of the genus <italic><tp:taxon-name><tp:taxon-name-part taxon-name-part-type="genus" reg="Indolipa">Indolipa</tp:taxon-name-part></tp:taxon-name></italic>.</p></caption><graphic xmlns:xlink="http://www.w3.org/1999/xlink" xlink:href="zookeys-956-019-g005.jpg" position="float" orientation="portrait" xlink:type="simple" id="oo_439885.jpg"><uri content-type="original_file" xlink:type="simple">https://binary.pensoft.net/fig/439885</uri></graphic></fig></tp:treatment-sec><tp:treatment-sec sec-type="etymology" id="SECID0E3JAG"><title>Etymology.</title><p>The species name is derived from Longling County, Yunan Province, where the type locality is located.</p></tp:treatment-sec><tp:treatment-sec sec-type="remarks" id="SECID0EBKAG"><title>Remarks.</title><p>Male genitalia of <italic><tp:taxon-name><tp:taxon-name-part taxon-name-part-type="genus" reg="Indolipa">I.</tp:taxon-name-part> <tp:taxon-name-part taxon-name-part-type="species" reg="longlingensis">longlingensis</tp:taxon-name-part></tp:taxon-name></italic> sp. nov. is similar to <italic><tp:taxon-name><tp:taxon-name-part taxon-name-part-type="genus" reg="Indolipa">I.</tp:taxon-name-part> <tp:taxon-name-part taxon-name-part-type="species" reg="huapingensis">huapingensis</tp:taxon-name-part></tp:taxon-name></italic> Luo, Liu &amp; Feng, 2019, but differs in: (1) left side of endosoma with a long rod-like process at basal 1/3, which with an extremely short spinose process basally (the latter in the same position with a foliaceous process, which without spinose process basally); (2) ventral margin of endosoma without process (in <italic><tp:taxon-name><tp:taxon-name-part taxon-name-part-type="genus" reg="Indolipa">I.</tp:taxon-name-part> <tp:taxon-name-part taxon-name-part-type="species" reg="huapingensis">huapingensis</tp:taxon-name-part></tp:taxon-name></italic>, ventral margin of endosoma with a tusk-like process); (3) forewing with 10 apical cells (the latter with 9 apical cells).</p></tp:treatment-sec></tp:taxon-treatment>
